# Supplementary material for: Semaglutide Prevents Aortic Rupture and Dissection in the Angiotensin II Mouse Model
Source: Biomedicines. 2026 Apr 20;14(4):933. doi: 10.3390/biomedicines14040933 (PMC13113176; doi:10.3390/biomedicines14040933)
Supplement: Supplementary file 1 [file biomedicines-14-00933-s001.zip]

Archive with 1 entries (1 files):
- biomedicines-4201419-SI.pdf
